# Supplementary material for: Life cycle energy efficiency and environmental impact assessment of bioethanol production from sweet potato based on different production modes
Source: PLoS One. 2017 Jul 3;12(7):e0180685. doi: 10.1371/journal.pone.0180685 (PMC5495513; doi:10.1371/journal.pone.0180685)
Supplement: S1 Table — Datasets for Fig 2 including environmental impacts of bioethanol production process in CPM (a), CGM (b) and CEM (c). (XLSX) [file pone.0180685.s002.xlsx]

## Sheet: Sheet1
mode		Nitrogen	Phosphorus	Potassium	Pesticides	Soil emission	Diesel for cultivation	Diesel for transport	Purchased electricity	Coal for steam	Direct emission	Biogas combustion	Ecological fertilizer
CPM	GWP	20.9108	1.05787	1.84446	0.06052	2.64591	0.54468	0.58651	11.2783	10.7151	50.3558	--	--
	POCP	20.1867	1.82152	3.11808	0.1175	2.79181	1.05748	1.13871	48.965	20.8032	--	--	--
	EP	17.1294	0.07401	0.03353	0.01228	0.01323	0.00136	1.91522	0.61023	0.24162	79.9691	--	--
	AP	59.0083	0.60325	0.51054	0.05026	6.68023	0.45238	0.48713	23.3086	8.89935	--	--	--
	HTP	27.9858	3.16757	1.48104	16.1773	3.62605	0.77796	0.83771	30.6423	15.3043	--	--	--
CGM	GWP	24.3065	1.22965	2.14398	0.07035	3.07557	0.63312	0.68176	3.54833	5.5356	58.5328	0.24233	--
	POCP	30.5796	2.75931	4.72339	0.17799	4.22914	1.60191	1.72496	20.0761	14.006	--	20.1217	--
	EP	87.8887	0.37976	0.17204	0.007	9.82672	0.06302	0.06786	0.84745	0.55098	--	0.19649	--
	AP	74.6545	0.76321	0.64591	0.06359	8.45151	0.57233	0.61629	7.98153	5.00402	--	1.24712	--
	HTP	39.4659	4.46694	2.08858	22.8134	5.11349	1.09708	1.18135	11.6959	9.59212	--	2.48522	--
CEM	GWP	46.5305	2.67039	4.40761	0.17691	5.95649	1.59217	1.71446	18.4929	13.9208	--	0.60939	3.92844
	POCP	20.7759	2.1267	3.44627	0.15886	2.92765	1.42972	1.53954	37.1342	12.5005	--	17.9587	0.00202
	EP	85.9502	0.42908	0.18401	0.00916	9.61815	0.08245	0.08879	2.29792	0.7209	--	0.25709	0.36222
	AP	64.1953	0.7445	0.59647	0.07183	7.2818	0.64651	0.69617	18.6853	5.65262	--	1.40876	0.0208
	HTP	29.7474	3.81957	1.69062	22.5892	3.91751	1.0863	1.16974	24.0009	9.49784	--	2.4608	0.02019
