# Supplementary material for: Life cycle energy efficiency and environmental impact assessment of bioethanol production from sweet potato based on different production modes
Source: PLoS One. 2017 Jul 3;12(7):e0180685. doi: 10.1371/journal.pone.0180685 (PMC5495513; doi:10.1371/journal.pone.0180685)
Supplement: S2 Table — (XLSX) [file pone.0180685.s003.xlsx]

## Sheet: Sheet1
	CPM	CGM	CEM
GWP	0.2071	0.1781	0.0708
POCP	0.0064	0.0042	0.0047
EP	1.9037	0.371	0.2832
AP	0.1713	0.1354	0.1199
HTP	0.2175	0.1542	0.1557
EICS	0.3085	0.107	0.0816
